# Supplementary material for: B2M is a Biomarker Associated With Immune Infiltration In High Altitude Pulmonary Edema
Source: Comb Chem High Throughput Screen. 2023 May 15;27(1):168–85. doi: 10.2174/1386207326666230510095840 (PMC10804239; doi:10.2174/1386207326666230510095840)
Supplement: Supplementary file 1 [file CCHTS-27-168_SD1.zip]

Archive with 2 entries (2 files):
- CCHTS-27-168_SD1/BMS-CCHTS-2023-4 supplementary file 1.xlsx
- CCHTS-27-168_SD1/BMS-CCHTS-2023-4 supplementary file 2.xlsx
