# Supplementary material for: B2M is a Biomarker Associated With Immune Infiltration In High Altitude Pulmonary Edema
Source: Comb Chem High Throughput Screen. 2023 May 15;27(1):168–85. doi: 10.2174/1386207326666230510095840 (PMC10804239; doi:10.2174/1386207326666230510095840)
Supplement: Supplementary file 1 [file CCHTS-27-168_SD1.zip › CCHTS-27-168_SD1/BMS-CCHTS-2023-4 supplementary file 1.xlsx]

## Sheet: Sheet 1
ID	Description	setSize	enrichmentScore	NES	pvalue	qvalues	rank	leading_edge
REACTOME_GPCR_LIGAND_BINDING	REACTOME_GPCR_LIGAND_BINDING	434	0.375895	1.66168	0.000103125	0.029494	3553	tags=34%, list=22%, signal=27%	SSTR5/ECE1/ACKR1/HTR1D/GNG13/GHSR/DRD1/ADCYAP1R1/GNRH1/TAS2R1/SHH/PROK1/NTSR1/LPAR5/CXCR1/GRM5/CCK/OPRL1/MLNR/WNT16/GPER1/OXT/P2RY11/FZD7/CCR10/ADM2/NPFFR1/UCN3/FFAR3/FSHB/TAAR2/CHRM4/SSTR1/SSTR4/WNT4/NMUR1/P2RY6/TAS1R2/RLN2/CCL19/WNT5A/S1PR2/CCR3/C5/WNT9B/GALR1/ADRB3/CHRM3/MC4R/PF4/CXCR3/PYY/HRH3/CCL1/HTR6/XK/PENK/CHRM1/NPBWR2/PSAP/CCL20/FZD10/PTCH2/GAL/ADGRE3/WNT10B/GNRH2/HTR4/HTR1F/GRM2/CRHR1/…
WP_OXIDATIVE_STRESS	WP_OXIDATIVE_STRESS	32	0.571868	1.80902	0.00114646	0.0765564	2584	tags=41%, list=16%, signal=34%	GPX1/NOX1/CYP1A1/MGST1/CYBB/XDH/HMOX1/MAPK10/NFE2L2/TXNRD2/JUNB/GSR/GCLC
REACTOME_DEATH_RECEPTOR_SIGNALLING	REACTOME_DEATH_RECEPTOR_SIGNALLING	131	0.405041	1.62525	0.00282885	0.116044	2900	tags=32%, list=18%, signal=26%	ARHGEF11/CLIP3/SOS1/NGFR/SMPD2/YWHAE/USP21/FGD1/APH1B/ECT2/MAG/ARHGEF16/USP2/RASGRF2/UBB/SMPD3/TNFRSF10A/ARHGEF2/KALRN/MYD88/PLEKHG5/APH1A/PSEN1/TNFRSF10D/ARHGEF17/MADD/PRKCI/TAB1/RELA/ARHGEF7/ARHGEF18/GNA13/HDAC2/VAV1/RTN4R/BAD/ADAM17/CASP10/TAB2/ARHGEF15/TNF/MCF2
SIG_BCR_SIGNALING_PATHWAY	SIG_BCR_SIGNALING_PATHWAY	46	0.456307	1.5543	0.017319	0.235676	3600	tags=41%, list=22%, signal=32%	SOS1/PLCG2/ITPR1/NFATC1/CSK/ITPR3/BCL2/CD19/FLOT2/AKT2/VAV1/FLOT1/BAD/GSK3A/RAF1/CR2/INPP5D/PPP3CB/PPP1R13B
REACTOME_NEF_MEDIATED_DOWNREGULATION_OF_MHC_CLASS_I_COMPLEX_CELL_SURFACE_EXPRESSION	REACTOME_NEF_MEDIATED_DOWNREGULATION_OF_MHC_CLASS_I_COMPLEX_CELL_SURFACE_EXPRESSION	10	-0.647623	-1.69759	0.0189266	0.243634	2296	tags=30%, list=14%, signal=26%	AP1S3/AP1B1/B2M
