# Supplementary material for: B2M is a Biomarker Associated With Immune Infiltration In High Altitude Pulmonary Edema
Source: Comb Chem High Throughput Screen. 2023 May 15;27(1):168–85. doi: 10.2174/1386207326666230510095840 (PMC10804239; doi:10.2174/1386207326666230510095840)
Supplement: Supplementary file 1 [file CCHTS-27-168_SD1.zip › CCHTS-27-168_SD1/BMS-CCHTS-2023-4 supplementary file 2.xlsx]

## Sheet: supplementary file 2
Key Gene	Chemical Name	Chemical ID	Interaction	Interaction Actions	Reference Count
B2M	Valproic Acid	D014635	Valproic Acid results in increased expression of B2M mRNA	increases^expression	7
B2M	Tetrachlorodibenzodioxin	D013749	Tetrachlorodibenzodioxin results in decreased expression of B2M mRNA	decreases^expression	4
B2M	Benzo(a)pyrene	D001564	Benzo(a)pyrene results in increased expression of B2M mRNA	increases^expression	3
B2M	Gentamicins	D005839	Gentamicins results in increased expression of B2M protein	increases^expression	3
B2M	Metribolone	D015741	Metribolone results in increased expression of B2M mRNA	increases^expression	3
B2M	Tretinoin	D014212	Tretinoin results in increased expression of B2M mRNA	increases^expression	3
B2M	trichostatin A	C012589	trichostatin A results in increased expression of B2M mRNA	increases^expression	3
B2M	bisphenol A	C006780	bisphenol A results in decreased expression of B2M mRNA	decreases^expression	2
B2M	bisphenol A	C006780	bisphenol A results in increased expression of B2M mRNA	increases^expression	2
B2M	Cadmium Chloride	D019256	Cadmium Chloride results in decreased expression of B2M mRNA	decreases^expression	2
B2M	Cadmium Chloride	D019256	Cadmium Chloride results in increased expression of B2M mRNA	increases^expression	2
B2M	Cuprizone	D003471	Cuprizone results in increased expression of B2M mRNA	increases^expression	2
B2M	Diethylstilbestrol	D004054	Diethylstilbestrol results in increased expression of B2M mRNA	increases^expression	2
B2M	Dihydrotestosterone	D013196	Dihydrotestosterone results in increased expression of B2M mRNA	increases^expression	2
B2M	Ethinyl Estradiol	D004997	Ethinyl Estradiol affects the expression of B2M mRNA	affects^expression	2
B2M	Gentamicins	D005839	Gentamicins results in increased expression of B2M mRNA	increases^expression	2
B2M	hexachlorobutadiene	C001335	hexachlorobutadiene results in increased expression of B2M protein	increases^expression	2
B2M	Ifosfamide	D007069	Ifosfamide results in increased expression of B2M protein	increases^expression	2
B2M	Nickel	D009532	Nickel results in increased expression of B2M mRNA	increases^expression	2
B2M	pirinixic acid	C006253	pirinixic acid results in decreased expression of B2M mRNA	decreases^expression	2
B2M	Tetrachlorodibenzodioxin	D013749	Tetrachlorodibenzodioxin affects the expression of B2M mRNA	affects^expression	2
B2M	Tetrachlorodibenzodioxin	D013749	Tetrachlorodibenzodioxin results in increased expression of B2M mRNA	increases^expression	2
B2M	titanium dioxide	C009495	titanium dioxide results in increased expression of B2M mRNA	increases^expression	2
B2M	2',3,3',4',5-pentachloro-4-hydroxybiphenyl	C111118	2',3,3',4',5-pentachloro-4-hydroxybiphenyl results in decreased expression of B2M mRNA	decreases^expression	1
B2M	2,3,5-(triglutathion-S-yl)hydroquinone	C078765	2,3,5-(triglutathion-S-yl)hydroquinone results in increased expression of B2M mRNA	increases^expression	1
B2M	2-methoxy-5-(2',3',4'-trimethoxyphenyl)tropone	C030370	2-methoxy-5-(2',3',4'-trimethoxyphenyl)tropone results in increased expression of B2M mRNA	increases^expression	1
B2M	3,3',5-triiodothyroacetic acid	C010642	3,3',5-triiodothyroacetic acid results in increased expression of B2M mRNA	increases^expression	1
B2M	3-dinitrobenzene	C017906	3-dinitrobenzene results in increased expression of B2M mRNA	increases^expression	1
B2M	4-(5-benzo(1,3)dioxol-5-yl-4-pyridin-2-yl-1H-imidazol-2-yl)benzamide	C459179	[NOG protein co-treated with Phenylmercuric Acetate co-treated with dorsomorphin co-treated with 4-(5-benzo(1,3)dioxol-5-yl-4-pyridin-2-yl-1H-imidazol-2-yl)benzamide] results in increased expression of B2M mRNA	affects^cotreatment|increases^expression	1
B2M	4-(5-benzo(1,3)dioxol-5-yl-4-pyridin-2-yl-1H-imidazol-2-yl)benzamide	C459179	[NOG protein co-treated with trichostatin A co-treated with dorsomorphin co-treated with 4-(5-benzo(1,3)dioxol-5-yl-4-pyridin-2-yl-1H-imidazol-2-yl)benzamide] results in increased expression of B2M mRNA	affects^cotreatment|increases^expression	1
B2M	4-(5-benzo(1,3)dioxol-5-yl-4-pyridin-2-yl-1H-imidazol-2-yl)benzamide	C459179	[NOG protein co-treated with Valproic Acid co-treated with dorsomorphin co-treated with 4-(5-benzo(1,3)dioxol-5-yl-4-pyridin-2-yl-1H-imidazol-2-yl)benzamide] results in increased expression of B2M mRNA	affects^cotreatment|increases^expression	1
B2M	4-chloro-N-((4-(1,1-dimethylethyl)phenyl)methyl)-3-ethyl-1-methyl-1H-pyrazole-5-carboxamide	C429623	4-chloro-N-((4-(1,1-dimethylethyl)phenyl)methyl)-3-ethyl-1-methyl-1H-pyrazole-5-carboxamide results in increased expression of B2M mRNA	increases^expression	1
B2M	4-hydroxy-2-nonenal	C027576	4-hydroxy-2-nonenal results in decreased expression of B2M mRNA	decreases^expression	1
B2M	4-tert-octylphenol	C105260	4-tert-octylphenol results in increased expression of B2M mRNA	increases^expression	1
B2M	4-toluidine	C029370	4-toluidine results in decreased expression of B2M mRNA	decreases^expression	1
B2M	6-(3,4-dihydro-1H-isoquinolin-2-yl)-N-(6-methylpyridin-2-yl)nicotinamide	C576268	6-(3,4-dihydro-1H-isoquinolin-2-yl)-N-(6-methylpyridin-2-yl)nicotinamide analog inhibits the reaction [Dihydrotestosterone results in increased expression of B2M mRNA]	decreases^reaction|increases^expression	1
B2M	Acetaminophen	D000082	Acetaminophen results in increased expression of B2M mRNA	increases^expression	1
B2M	Acetaminophen	D000082	Acetaminophen results in increased expression of B2M protein	increases^expression	1
B2M	Acetylcysteine	D000111	Acetylcysteine inhibits the reaction [B2M protein modified form results in increased abundance of Reactive Oxygen Species]	decreases^reaction|increases^abundance	1
B2M	Acetylcysteine	D000111	Acetylcysteine results in decreased susceptibility to B2M protein modified form	decreases^response to substance	1
B2M	Acetylmuramyl-Alanyl-Isoglutamine	D000119	Acetylmuramyl-Alanyl-Isoglutamine analog results in increased activity of B2M protein	increases^activity	1
B2M	Acrolein	D000171	Acrolein results in decreased expression of B2M mRNA	decreases^expression	1
B2M	adefovir	C053001	adefovir results in increased secretion of B2M protein	increases^secretion	1
B2M	Air Pollutants, Occupational	D000395	Air Pollutants, Occupational results in increased expression of B2M mRNA	increases^expression	1
B2M	Air Pollutants, Occupational	D000395	Air Pollutants, Occupational results in increased expression of B2M protein	increases^expression	1
B2M	Aminoglycosides	D000617	Aminoglycosides results in increased secretion of B2M protein	increases^secretion	1
B2M	Ammonium Chloride	D000643	Ammonium Chloride affects the expression of B2M mRNA	affects^expression	1
B2M	Androgens	D000728	Androgens results in increased expression of and results in increased secretion of B2M protein	increases^expression|increases^secretion	1
B2M	Androgens	D000728	Androgens results in increased expression of B2M mRNA	increases^expression	1
B2M	Anthocyanins	D000872	Anthocyanins inhibits the reaction [Carbon Tetrachloride results in increased expression of B2M protein]	decreases^reaction|increases^expression	1
B2M	Antimycin A	D000968	Antimycin A results in increased expression of B2M mRNA	increases^expression	1
B2M	Antirheumatic Agents	D018501	Antirheumatic Agents results in decreased expression of B2M mRNA	decreases^expression	1
B2M	aristolactam I	C121135	aristolactam I results in increased expression of B2M protein	increases^expression	1
B2M	aristolochic acid I	C000228	[aristolochic acid I co-treated with aristolochic acid II] results in increased expression of B2M protein	affects^cotreatment|increases^expression	1
B2M	aristolochic acid I	C000228	aristolochic acid I results in increased expression of B2M protein	increases^expression	1
B2M	aristolochic acid II	C042310	[aristolochic acid I co-treated with aristolochic acid II] results in increased expression of B2M protein	affects^cotreatment|increases^expression	1
B2M	Arsenic	D001151	Arsenic results in increased expression of B2M protein	increases^expression	1
B2M	Asbestos	D001194	Asbestos results in decreased expression of B2M mRNA	decreases^expression	1
B2M	Ascorbic Acid	D001205	Ascorbic Acid results in increased expression of B2M mRNA	increases^expression	1
B2M	Aspirin	D001241	Aspirin results in increased expression of B2M mRNA	increases^expression	1
B2M	Atenolol	D001262	Atenolol results in decreased expression of B2M protein	decreases^expression	1
B2M	Atrazine	D001280	Atrazine results in decreased expression of B2M mRNA	decreases^expression	1
B2M	azoxystrobin	C087670	azoxystrobin results in increased expression of B2M mRNA	increases^expression	1
B2M	Benzo(a)pyrene	D001564	Benzo(a)pyrene results in increased methylation of B2M promoter	increases^methylation	1
B2M	beta-methylcholine	C044887	beta-methylcholine affects the expression of B2M mRNA	affects^expression	1
B2M	bis(2-chloroethoxy)methane	C495703	bis(2-chloroethoxy)methane results in decreased expression of B2M mRNA	decreases^expression	1
B2M	bisphenol A	C006780	bisphenol A affects the expression of B2M mRNA	affects^expression	1
B2M	bisphenol A	C006780	bisphenol A results in increased methylation of B2M intron	increases^methylation	1
B2M	bisphenol A	C006780	bisphenol A results in increased methylation of B2M promoter	increases^methylation	1
B2M	bisphenol F	C000611646	[bisphenol F co-treated with Tretinoin] results in decreased expression of B2M mRNA	affects^cotreatment|decreases^expression	1
B2M	bleomycetin	C025703	bleomycetin results in decreased expression of B2M mRNA	decreases^expression	1
B2M	Bortezomib	D000069286	Bortezomib results in decreased expression of B2M protein	decreases^expression	1
B2M	Butyric Acid	D020148	Butyric Acid results in decreased stability of B2M mRNA	decreases^stability	1
B2M	Cadmium	D002104	Cadmium affects the secretion of B2M protein	affects^secretion	1
B2M	Cadmium	D002104	Cadmium results in increased expression of B2M mRNA	increases^expression	1
B2M	Cadmium	D002104	Cadmium results in increased expression of B2M protein	increases^expression	1
B2M	Cadmium	D002104	Cadmium results in increased secretion of B2M protein	increases^secretion	1
B2M	Cadmium	D002104	MT1A gene polymorphism affects the reaction [Cadmium affects the secretion of B2M protein]	affects^reaction|affects^secretion	1
B2M	Calcitriol	D002117	Calcitriol results in increased expression of B2M protein	increases^expression	1
B2M	Cannabidiol	D002185	Cannabidiol results in decreased expression of B2M mRNA	decreases^expression	1
B2M	Carbon Tetrachloride	D002251	Anthocyanins inhibits the reaction [Carbon Tetrachloride results in increased expression of B2M protein]	decreases^reaction|increases^expression	1
B2M	Carbon Tetrachloride	D002251	Carbon Tetrachloride results in decreased expression of B2M mRNA	decreases^expression	1
B2M	Carbon Tetrachloride	D002251	Carbon Tetrachloride results in increased expression of B2M protein	increases^expression	1
B2M	cerous chloride	C026690	cerous chloride results in increased expression of B2M mRNA	increases^expression	1
B2M	Chlorodiphenyl (54% Chlorine)	D020111	Chlorodiphenyl (54% Chlorine) results in increased expression of B2M mRNA	increases^expression	1
B2M	chloropicrin	C100187	chloropicrin affects the expression of B2M mRNA	affects^expression	1
B2M	chloropicrin	C100187	chloropicrin results in decreased expression of B2M mRNA	decreases^expression	1
B2M	Chlorpyrifos	D004390	Chlorpyrifos results in decreased expression of B2M mRNA	decreases^expression	1
B2M	chromium hexavalent ion	C074702	chromium hexavalent ion affects the expression of B2M mRNA	affects^expression	1
B2M	cinnamaldehyde	C012843	cinnamaldehyde results in decreased expression of B2M mRNA	decreases^expression	1
B2M	Cisplatin	D002945	Cisplatin affects the expression of B2M mRNA	affects^expression	1
B2M	Cisplatin	D002945	Cisplatin results in increased expression of B2M protein	increases^expression	1
B2M	Copper	D003300	[ATP7A gene mutant form results in increased abundance of Copper] which results in increased expression of B2M mRNA	increases^abundance|increases^expression	1
B2M	Copper	D003300	Copper binds to and results in decreased folding of and results in decreased stability of B2M protein	affects^binding|decreases^folding|decreases^stability	1
B2M	Copper	D003300	Copper promotes the reaction [B2M protein binds to B2M protein]	affects^binding|increases^reaction	1
B2M	Copper	D003300	MT1 affects the reaction [Copper results in increased expression of B2M mRNA]	affects^reaction|increases^expression	1
B2M	Copper	D003300	MT2 affects the reaction [Copper results in increased expression of B2M mRNA]	affects^reaction|increases^expression	1
B2M	Copper	D003300	Urea promotes the reaction [Copper promotes the reaction [B2M protein binds to B2M protein]]	affects^binding|increases^reaction	1
B2M	Coumestrol	D003375	Coumestrol results in increased expression of B2M mRNA	increases^expression	1
B2M	Cytarabine	D003561	Cytarabine results in increased expression of B2M protein	increases^expression	1
B2M	Decitabine	D000077209	Decitabine affects the expression of B2M mRNA	affects^expression	1
B2M	Decitabine	D000077209	Decitabine results in increased expression of B2M mRNA	increases^expression	1
B2M	Decitabine	D000077209	Decitabine results in increased expression of B2M protein	increases^expression	1
B2M	deguelin	C107676	deguelin results in increased expression of B2M mRNA	increases^expression	1
B2M	Dexamethasone	D003907	Dexamethasone results in decreased expression of B2M protein	decreases^expression	1
B2M	Dexamethasone	D003907	Dexamethasone results in increased expression of B2M mRNA	increases^expression	1
B2M	Dibutyl Phthalate	D003993	Dibutyl Phthalate results in decreased expression of B2M mRNA	decreases^expression	1
B2M	Dibutyl Phthalate	D003993	Dibutyl Phthalate results in increased expression of B2M mRNA	increases^expression	1
B2M	dicrotophos	C000944	dicrotophos results in decreased expression of B2M mRNA	decreases^expression	1
B2M	dicyclanil	C121718	dicyclanil results in increased expression of B2M mRNA	increases^expression	1
B2M	Dietary Fats	D004041	Dietary Fats results in decreased expression of B2M mRNA	decreases^expression	1
B2M	Dietary Fats	D004041	Dietary Fats results in decreased expression of B2M protein	decreases^expression	1
B2M	Dietary Fats	D004041	Dietary Fats results in increased expression of B2M mRNA	increases^expression	1
B2M	Diethylhexyl Phthalate	D004051	Diethylhexyl Phthalate affects the expression of B2M mRNA	affects^expression	1
B2M	Diethylhexyl Phthalate	D004051	Diethylhexyl Phthalate results in decreased expression of B2M mRNA	decreases^expression	1
B2M	Diethylnitrosamine	D004052	Diethylnitrosamine results in increased expression of B2M mRNA	increases^expression	1
B2M	Diethylnitrosamine	D004052	MET protein inhibits the reaction [Diethylnitrosamine results in increased expression of B2M mRNA]	decreases^reaction|increases^expression	1
B2M	Diethylstilbestrol	D004054	Diethylstilbestrol results in decreased expression of B2M mRNA	decreases^expression	1
B2M	Dihydrotestosterone	D013196	6-(3,4-dihydro-1H-isoquinolin-2-yl)-N-(6-methylpyridin-2-yl)nicotinamide analog inhibits the reaction [Dihydrotestosterone results in increased expression of B2M mRNA]	decreases^reaction|increases^expression	1
B2M	Dinitrochlorobenzene	D004137	Dinitrochlorobenzene affects the expression of B2M mRNA	affects^expression	1
B2M	diphenyldiselenide	C061132	diphenyldiselenide inhibits the reaction [Streptozocin results in increased activity of B2M protein]	decreases^reaction|increases^activity	1
B2M	diphenyldiselenide	C061132	diphenyldiselenide inhibits the reaction [Streptozocin results in increased expression of B2M protein]	decreases^reaction|increases^expression	1
B2M	Diuron	D004237	Diuron results in decreased expression of B2M mRNA	decreases^expression	1
B2M	dorsomorphin	C516138	[NOG protein co-treated with Phenylmercuric Acetate co-treated with dorsomorphin co-treated with 4-(5-benzo(1,3)dioxol-5-yl-4-pyridin-2-yl-1H-imidazol-2-yl)benzamide] results in increased expression of B2M mRNA	affects^cotreatment|increases^expression	1
B2M	dorsomorphin	C516138	[NOG protein co-treated with trichostatin A co-treated with dorsomorphin co-treated with 4-(5-benzo(1,3)dioxol-5-yl-4-pyridin-2-yl-1H-imidazol-2-yl)benzamide] results in increased expression of B2M mRNA	affects^cotreatment|increases^expression	1
B2M	dorsomorphin	C516138	[NOG protein co-treated with Valproic Acid co-treated with dorsomorphin co-treated with 4-(5-benzo(1,3)dioxol-5-yl-4-pyridin-2-yl-1H-imidazol-2-yl)benzamide] results in increased expression of B2M mRNA	affects^cotreatment|increases^expression	1
B2M	Doxorubicin	D004317	Doxorubicin results in decreased expression of B2M mRNA	decreases^expression	1
B2M	Doxorubicin	D004317	Doxorubicin results in increased secretion of B2M protein	increases^secretion	1
B2M	entinostat	C118739	entinostat results in increased expression of B2M mRNA	increases^expression	1
B2M	Environmental Pollutants	D004785	[Environmental Pollutants co-treated with Polychlorinated Biphenyls co-treated with Pesticides] results in decreased expression of B2M mRNA	affects^cotreatment|decreases^expression	1
B2M	Environmental Pollutants	D004785	Environmental Pollutants results in increased expression of B2M	increases^expression	1
B2M	Estradiol	D004958	Estradiol affects the expression of B2M mRNA	affects^expression	1
B2M	Estradiol	D004958	Estradiol results in decreased expression of B2M mRNA	decreases^expression	1
B2M	Estradiol	D004958	Estradiol results in increased expression of B2M mRNA	increases^expression	1
B2M	Ethanol	D000431	B2M gene mutant form results in decreased susceptibility to Ethanol	decreases^response to substance	1
B2M	Ethanol	D000431	Ethanol results in increased expression of B2M mRNA	increases^expression	1
B2M	Ethinyl Estradiol	D004997	Ethinyl Estradiol results in increased expression of B2M mRNA	increases^expression	1
B2M	Eugenol	D005054	Eugenol results in increased expression of B2M mRNA	increases^expression	1
B2M	fenpyroximate	C415144	fenpyroximate results in increased expression of B2M mRNA	increases^expression	1
B2M	fenvalerate	C017690	fenvalerate affects the expression of B2M mRNA	affects^expression	1
B2M	Flutamide	D005485	Flutamide results in decreased expression of B2M mRNA	decreases^expression	1
B2M	Folic Acid	D005492	Folic Acid affects the expression of B2M mRNA	affects^expression	1
B2M	Formaldehyde	D005557	Formaldehyde results in increased expression of B2M mRNA	increases^expression	1
B2M	furan	C039281	furan results in decreased expression of B2M mRNA	decreases^expression	1
B2M	Gallic Acid	D005707	Gallic Acid results in decreased expression of B2M mRNA	decreases^expression	1
B2M	gallium nitrate	C027235	gallium nitrate results in decreased expression of B2M mRNA	decreases^expression	1
B2M	Genistein	D019833	Genistein results in increased expression of B2M mRNA	increases^expression	1
B2M	Gentamicins	D005839	Gentamicins results in increased secretion of B2M protein	increases^secretion	1
B2M	Gentamicins	D005839	Sodium Fluoride inhibits the reaction [Gentamicins results in increased expression of B2M protein]	decreases^reaction|increases^expression	1
B2M	Glafenine	D005897	Glafenine results in decreased expression of B2M mRNA	decreases^expression	1
B2M	Glucose	D005947	[INS protein co-treated with Glucose] results in decreased expression of B2M mRNA	affects^cotreatment|decreases^expression	1
B2M	Hydrogen Peroxide	D006861	Hydrogen Peroxide affects the expression of B2M mRNA	affects^expression	1
B2M	Irinotecan	D000077146	Irinotecan results in increased expression of B2M mRNA	increases^expression	1
B2M	Iron	D007501	B2M protein affects the metabolism of Iron	affects^metabolic processing	1
B2M	Iron	D007501	[HFE protein binds to B2M protein binds to SLC11A2 protein] which results in decreased uptake of Iron	affects^binding|decreases^uptake	1
B2M	Ivermectin	D007559	Ivermectin results in decreased expression of B2M protein	decreases^expression	1
B2M	Ketolides	D048628	Ketolides analog results in increased expression of B2M mRNA	increases^expression	1
B2M	lanthanum chloride	C028521	lanthanum chloride results in increased expression of B2M mRNA	increases^expression	1
B2M	Lead	D007854	Lead affects the expression of B2M mRNA	affects^expression	1
B2M	lipopolysaccharide, E coli O55-B5	C482199	[trovafloxacin co-treated with lipopolysaccharide, E coli O55-B5] results in increased expression of B2M mRNA	affects^cotreatment|increases^expression	1
B2M	Mercuric Chloride	D008627	B2M protein affects the reaction [Mercuric Chloride results in increased expression of IFNG mRNA]	affects^reaction|increases^expression	1
B2M	Mercuric Chloride	D008627	B2M protein affects the reaction [Mercuric Chloride results in increased expression of IL4 mRNA]	affects^reaction|increases^expression	1
B2M	Mercuric Chloride	D008627	Mercuric Chloride affects the expression of B2M mRNA	affects^expression	1
B2M	Mercury Compounds	D017669	Mercury Compounds results in decreased expression of B2M protein	decreases^expression	1
B2M	Metformin	D008687	Metformin inhibits the reaction [Streptozocin results in increased expression of B2M protein]	decreases^reaction|increases^expression	1
B2M	Methylcholanthrene	D008748	Methylcholanthrene results in increased expression of B2M mRNA	increases^expression	1
B2M	methylmercuric chloride	C004925	methylmercuric chloride results in increased expression of B2M mRNA	increases^expression	1
B2M	methylparaben	C015358	methylparaben results in increased expression of B2M mRNA	increases^expression	1
B2M	Metribolone	D015741	Metribolone results in increased expression of and results in increased secretion of B2M protein	increases^expression|increases^secretion	1
B2M	Metribolone	D015741	Resveratrol inhibits the reaction [Metribolone results in increased expression of B2M mRNA]	decreases^reaction|increases^expression	1
B2M	Mitoxantrone	D008942	Mitoxantrone results in increased expression of B2M mRNA	increases^expression	1
B2M	Nanotubes, Carbon	D037742	Nanotubes, Carbon affects the expression of B2M mRNA	affects^expression	1
B2M	Nanotubes, Carbon	D037742	Nanotubes, Carbon analog results in increased expression of B2M mRNA	increases^expression	1
B2M	Nanotubes, Carbon	D037742	Nanotubes, Carbon results in decreased expression of B2M mRNA	decreases^expression	1
B2M	napabucasin	C000621033	napabucasin results in decreased expression of B2M mRNA	decreases^expression	1
B2M	n-butoxyethanol	C017096	n-butoxyethanol results in decreased expression of B2M mRNA	decreases^expression	1
B2M	nefazodone	C051752	nefazodone results in decreased expression of B2M mRNA	decreases^expression	1
B2M	nickel monoxide	C028007	nickel monoxide results in increased expression of B2M mRNA	increases^expression	1
B2M	nimesulide	C012655	nimesulide results in decreased expression of B2M mRNA	decreases^expression	1
B2M	Nitric Oxide	D009569	Nitric Oxide results in increased expression of B2M protein	increases^expression	1
B2M	Nitroglycerin	D005996	Nitroglycerin affects the expression of B2M protein	affects^expression	1
B2M	nitrosobenzylmethylamine	C014707	nitrosobenzylmethylamine results in increased expression of B2M mRNA	increases^expression	1
B2M	Ochratoxins	D009793	Ochratoxins results in increased secretion of B2M protein	increases^secretion	1
B2M	Oxamic Acid	D010072	Oxamic Acid analog results in increased expression of B2M mRNA	increases^expression	1
B2M	Ozone	D010126	Ozone results in decreased expression of B2M mRNA	decreases^expression	1
B2M	Palm Oil	D000073878	Palm Oil results in decreased expression of B2M mRNA	decreases^expression	1
B2M	Palm Oil	D000073878	Palm Oil results in decreased expression of B2M protein	decreases^expression	1
B2M	Pamidronate	D000077268	Pamidronate results in decreased expression of B2M protein	decreases^expression	1
B2M	Particulate Matter	D052638	Particulate Matter results in increased expression of B2M mRNA	increases^expression	1
B2M	perfluorooctanoic acid	C023036	perfluorooctanoic acid results in decreased expression of B2M protein	decreases^expression	1
B2M	perfluorooctanoic acid	C023036	perfluorooctanoic acid results in increased expression of B2M mRNA	increases^expression	1
B2M	Pesticides	D010575	[Environmental Pollutants co-treated with Polychlorinated Biphenyls co-treated with Pesticides] results in decreased expression of B2M mRNA	affects^cotreatment|decreases^expression	1
B2M	Phenobarbital	D010634	Phenobarbital results in increased expression of B2M mRNA	increases^expression	1
B2M	Phenylmercuric Acetate	D010662	[NOG protein co-treated with Phenylmercuric Acetate co-treated with dorsomorphin co-treated with 4-(5-benzo(1,3)dioxol-5-yl-4-pyridin-2-yl-1H-imidazol-2-yl)benzamide] results in increased expression of B2M mRNA	affects^cotreatment|increases^expression	1
B2M	Phenylmercuric Acetate	D010662	Phenylmercuric Acetate results in increased expression of B2M mRNA	increases^expression	1
B2M	Phlorhizin	D010695	Phlorhizin results in increased expression of B2M mRNA	increases^expression	1
B2M	phosphoramide mustard	C030090	phosphoramide mustard results in decreased expression of B2M mRNA	decreases^expression	1
B2M	picoxystrobin	C556557	picoxystrobin results in increased expression of B2M mRNA	increases^expression	1
B2M	pirinixic acid	C006253	[pirinixic acid co-treated with PPARA] results in decreased expression of B2M mRNA	affects^cotreatment|decreases^expression	1
B2M	Polychlorinated Biphenyls	D011078	[Environmental Pollutants co-treated with Polychlorinated Biphenyls co-treated with Pesticides] results in decreased expression of B2M mRNA	affects^cotreatment|decreases^expression	1
B2M	potassium chromate(VI)	C027373	potassium chromate(VI) results in decreased expression of B2M mRNA	decreases^expression	1
B2M	potassium persulfate	C009007	potassium persulfate results in increased expression of B2M protein	increases^expression	1
B2M	pyrachlostrobin	C513428	pyrachlostrobin results in increased expression of B2M mRNA	increases^expression	1
B2M	pyrimidifen	C476509	pyrimidifen results in increased expression of B2M mRNA	increases^expression	1
B2M	Reactive Oxygen Species	D017382	Acetylcysteine inhibits the reaction [B2M protein modified form results in increased abundance of Reactive Oxygen Species]	decreases^reaction|increases^abundance	1
B2M	Reactive Oxygen Species	D017382	B2M protein modified form results in increased abundance of Reactive Oxygen Species	increases^abundance	1
B2M	Resveratrol	D000077185	Resveratrol inhibits the reaction [Metribolone results in increased expression of B2M mRNA]	decreases^reaction|increases^expression	1
B2M	Ribose	D012266	Ribose results in increased glycation of B2M protein	increases^glycation	1
B2M	Rotenone	D012402	Rotenone results in increased expression of B2M mRNA	increases^expression	1
B2M	sandostatinLAR	C541923	sandostatinLAR results in increased expression of B2M mRNA	increases^expression	1
B2M	Sarin	D012524	Sarin results in decreased expression of B2M mRNA	decreases^expression	1
B2M	Silicon Dioxide	D012822	Silicon Dioxide results in decreased expression of B2M mRNA	decreases^expression	1
B2M	Silicon Dioxide	D012822	Silicon Dioxide results in increased expression of B2M mRNA	increases^expression	1
B2M	Smoke	D012906	Smoke results in decreased expression of B2M mRNA	decreases^expression	1
B2M	sodium arsenate	C009277	sodium arsenate results in decreased expression of B2M mRNA	decreases^expression	1
B2M	sodium bichromate	C016104	sodium bichromate results in decreased expression of B2M mRNA	decreases^expression	1
B2M	sodium chromate(VI)	C028982	sodium chromate(VI) results in increased expression of B2M protein	increases^expression	1
B2M	Sodium Fluoride	D012969	Sodium Fluoride inhibits the reaction [Gentamicins results in increased expression of B2M protein]	decreases^reaction|increases^expression	1
B2M	Sodium Fluoride	D012969	Sodium Fluoride results in increased expression of B2M protein	increases^expression	1
B2M	Streptozocin	D013311	diphenyldiselenide inhibits the reaction [Streptozocin results in increased activity of B2M protein]	decreases^reaction|increases^activity	1
B2M	Streptozocin	D013311	diphenyldiselenide inhibits the reaction [Streptozocin results in increased expression of B2M protein]	decreases^reaction|increases^expression	1
B2M	Streptozocin	D013311	Metformin inhibits the reaction [Streptozocin results in increased expression of B2M protein]	decreases^reaction|increases^expression	1
B2M	Streptozocin	D013311	Streptozocin results in increased expression of B2M protein	increases^expression	1
B2M	T-2 Toxin	D013605	T-2 Toxin results in increased expression of B2M protein	increases^expression	1
B2M	Tacrolimus	D016559	Tacrolimus results in increased expression of B2M mRNA	increases^expression	1
B2M	tallow	C013698	tallow results in decreased expression of B2M protein	decreases^expression	1
B2M	Tamoxifen	D013629	Tamoxifen affects the expression of B2M mRNA	affects^expression	1
B2M	Tamoxifen	D013629	Tamoxifen results in increased expression of B2M mRNA	increases^expression	1
B2M	tert-Butylhydroperoxide	D020122	tert-Butylhydroperoxide results in decreased expression of B2M mRNA	decreases^expression	1
B2M	Testosterone	D013739	Testosterone results in increased expression of B2M mRNA	increases^expression	1
B2M	tetraiodothyroacetic acid	C011126	tetraiodothyroacetic acid results in increased expression of B2M mRNA	increases^expression	1
B2M	Tobacco Smoke Pollution	D014028	Tobacco Smoke Pollution affects the expression of B2M protein	affects^expression	1
B2M	Tobramycin	D014031	Tobramycin results in increased expression of B2M protein	increases^expression	1
B2M	Toxins, Biological	D014118	Toxins, Biological affects the expression of B2M mRNA	affects^expression	1
B2M	Tretinoin	D014212	[bisphenol F co-treated with Tretinoin] results in decreased expression of B2M mRNA	affects^cotreatment|decreases^expression	1
B2M	Trichloroethylene	D014241	CD59 protein inhibits the reaction [Trichloroethylene results in increased expression of B2M protein]	decreases^reaction|increases^expression	1
B2M	Trichloroethylene	D014241	Trichloroethylene results in increased expression of B2M protein	increases^expression	1
B2M	trichostatin A	C012589	[NOG protein co-treated with trichostatin A co-treated with dorsomorphin co-treated with 4-(5-benzo(1,3)dioxol-5-yl-4-pyridin-2-yl-1H-imidazol-2-yl)benzamide] results in increased expression of B2M mRNA	affects^cotreatment|increases^expression	1
B2M	Triiodothyronine	D014284	Triiodothyronine results in increased expression of B2M mRNA	increases^expression	1
B2M	trovafloxacin	C080163	[trovafloxacin co-treated with lipopolysaccharide, E coli O55-B5] results in increased expression of B2M mRNA	affects^cotreatment|increases^expression	1
B2M	Uranium	D014501	Uranium affects the expression of B2M mRNA	affects^expression	1
B2M	Uranium Compounds	D017974	Uranium Compounds results in decreased expression of B2M mRNA	decreases^expression	1
B2M	uranyl acetate	C005460	uranyl acetate affects the expression of B2M mRNA	affects^expression	1
B2M	Urea	D014508	Urea promotes the reaction [Copper promotes the reaction [B2M protein binds to B2M protein]]	affects^binding|increases^reaction	1
B2M	Valproic Acid	D014635	[NOG protein co-treated with Valproic Acid co-treated with dorsomorphin co-treated with 4-(5-benzo(1,3)dioxol-5-yl-4-pyridin-2-yl-1H-imidazol-2-yl)benzamide] results in increased expression of B2M mRNA	affects^cotreatment|increases^expression	1
B2M	Valproic Acid	D014635	Valproic Acid affects the expression of B2M mRNA	affects^expression	1
B2M	Valproic Acid	D014635	Valproic Acid results in decreased methylation of B2M gene	decreases^methylation	1
B2M	Vancomycin	D014640	Vancomycin results in decreased expression of B2M mRNA	decreases^expression	1
B2M	Vehicle Emissions	D001335	Vehicle Emissions results in decreased methylation of B2M gene	decreases^methylation	1
B2M	vinylidene chloride	C029297	vinylidene chloride results in increased expression of B2M mRNA	increases^expression	1
B2M	Vorinostat	D000077337	Vorinostat results in increased expression of B2M mRNA	increases^expression	1
